# Supplementary material for: Chemical Composition and Biological Activity of Essential Oil from Dysphania ambrosioides from Bulgaria
Source: Molecules. 2026 Mar 12;31(6):946. doi: 10.3390/molecules31060946 (PMC13028757; doi:10.3390/molecules31060946)
Supplement: Supplementary file 1 [file molecules-31-00946-s001.zip]

Archive with 1 entries (1 files):
- Supplementari Material.pdf
